# Supplementary material for: Natural Products Self-Assembled Nanozyme for Cascade Detection of Glucose and Bacterial Viability in Food
Source: Foods. 2021 Oct 27;10(11):2596. doi: 10.3390/foods10112596 (PMC8618841; doi:10.3390/foods10112596)
Supplement: Supplementary file 1 [file foods-10-02596-s001.zip]

Archive with 1 entries (1 files):
- foods-1405420-supplementary.pdf
